# Supplementary material for: Novel Pathogenic Mucorales Identified Using the Silkworm Infection Model
Source: J Fungi (Basel). 2021 Nov 22;7(11):995. doi: 10.3390/jof7110995 (PMC8621750; doi:10.3390/jof7110995)
Supplement: Supplementary file 1 [file jof-07-00995-s001.zip]

Archive with 1 entries (1 files):
- jof-1476576-supplementary.pdf
